# Supplementary material for: Post-translational modifications of PRC2: signals directing its activity
Source: Epigenetics Chromatin. 2020 Oct 31;13:47. doi: 10.1186/s13072-020-00369-1 (PMC7603765; doi:10.1186/s13072-020-00369-1)
Supplement: Supplementary file 1 — Additional file 1. A list of known post translational modification (PTM) sites in the human polycomb repressive complex 2. [file 13072_2020_369_MOESM1_ESM.xlsx]

## Sheet: Summary
Numbers of PTM sites occurred at human PRC2 subunits
	Subunits	PTM sites No.
	EZH2	56
	EED	30
	SUZ12	48
	RBBP4	30
	RBBP7	48
	JARID2	70
	AEBP2	28
	MTF2	26
	PHF1	20
	PHF19	21
	EPOP	7
	PALI	6
	EZHIP	28
	Total	418

## Sheet: EZH2
	EZH2 (human)			LTP	HTP	56
K7-ub	_MGQTGKksEkGPVC			0	1
S8-p	MGQTGKksEkGPVCW			0	1
K10-ub	QTGKksEkGPVCWRK			0	2
S21-p	CWRKRVKsEyMRLRQ	Upstream	Downstream	2	1
Y23-p	RKRVKsEyMRLRQLK			0	1
K39-ub	FRRADEVkSMFSSNR			0	1
K61-ub	EILNQEWkQRRIQPV			0	5
S76-p	HILTSVSsLRGTREC			0	1
S76-gl	HILTSVSsLRGTREC			1	0
S212-p	DHRDDKEsRPPRKFP			0	2
S220-p	RPPRKFPsDKIFEAI			1	1
K234-ac	ISSMFPDkGTAEELK			0	1
K234-ub	ISSMFPDkGTAEELK			0	1
Y244-p	AEELKEKyKELTEQQ	Upstream	Downstream	1	0
T261-p	GALPPECtPNIDGPN	Upstream	Downstream	1	0
T302-p	FLHPFHAtPNtYKRK			0	4
T305-p	PFHAtPNtYKRKNtE			0	1
K309	tPNtYKRKNtETALD			0	1
T311-p	NtYKRKNtETALDNk	Upstream	Downstream	1	1
K318-ub	tETALDNkPCGPQCY			0	1
T339-p	KEFAAALtAERIKtP			0	7
T345-p	LtAERIKtPPkRPGG	Upstream	Downstream	7	13
K348-ac	ERIKtPPkRPGGRRR			1	0
S362-p	RGRLPNNssRPstPt			1	13
S363-p	GRLPNNssRPstPtI	Upstream	Downstream	1	40
S366-p	PNNssRPstPtINVL	Upstream		1	37
T367-p	NNssRPstPtINVLE	Upstream	Downstream	2	63
T369-p	ssRPstPtINVLEsK			0	12
N371	RPstPtINVLEsKDT			0	1
S375-p	PtINVLEsKDTDsDR			0	1
S380-p	LEsKDTDsDREAGTE			0	7
T388-p	DREAGTEtGGENNDK			0	2
S405-p	EEKKDETssSsEANs			0	1
S406-p	EKKDETssSsEANsR			0	3
S408-p	KDETssSsEANsRCQ			0	2
S412-p	ssSsEANsRCQtPIK			0	6
T416-p	EANsRCQtPIKMKPN	Upstream	Downstream	3	10
T460-p	AIARLIGtkTCRQVY			0	1
K461-ub	IARLIGtkTCRQVYE			0	1
K472-ub	QVYEFRVkESSIIAP			0	2
T487-p	APAEDVDtPPRKKKR	Upstream	Downstream	7	117
K505-m2	LWAAHCRkIQLkkDG			0	3
K509-m2	HCRkIQLkkDGSSNH			0	1
K510-m2	CRkIQLkkDGSSNHV			0	3
T568	RCKAQCNTkQCPCYL			0	1
K569-ub	CKAQCNTkQCPCYLA			0	3
K597-ub	AADHWDSkNVSCkNC			0	1
K602-ub	DSkNVSCkNCSIQRG			0	2
K629-ub	AGWGIFIkDPVQkNE			0	1
K634-ub	FIkDPVQkNEFISEy			0	1
Y641-p	kNEFISEyCGEIISQ	Upstream	Downstream	1	0
S647	EyCGEIISQDEADRR			1	0
S690-p	KIRFANHsVNPNCyA	Upstream		0	1
Y696-p	HsVNPNCyAKVMMVN			0	1
T718-p	FAKRAIQtGEELFFD			0	1
S729	LFFDYRYSQADALKY			1	0

## Sheet: EED
	EED (human)			LTP	HTP	30
S2-p	______MsEREVsTA			0	6
S7-p	_MsEREVsTAPAGTD			0	1
K19-ac	GTDMPAAkKQKLssD			0	15
K19-ub	GTDMPAAkKQKLssD			0	1
S24-p	AAkKQKLssDENSNP			0	1
S25-p	AkKQKLssDENSNPD			0	1
S29	KLssDENSNPDLsGD			0	1
S34-p	ENSNPDLsGDENDDA			0	10
S43-p	DENDDAVsIEsGTNt			0	4
S46-p	DDAVsIEsGTNtERP			0	1
T50-p	sIEsGTNtERPDtPt			0	2
T55-p	TNtERPDtPtNtPNA			0	12
T57-p	tERPDtPtNtPNAPG			0	2
T59-p	RPDtPtNtPNAPGRK			0	1
K83-ub	KKCKYSFkCVNSLKE			0	1
T115-p	GDPLVFAtVGSNRVT			0	1
K197-ub	GNAINELkFHPRDPN			0	2
K211	NLLLSVSKDHALRLW			0	1
K211-ub	NLLLSVSkDHALRLW			0	2
K250	DYDLLGEKIMSCGMD			0	1
K261	CGMDHSLKLWRINSK			0	1
K275-ub	KRMMNAIkEsyDyNP			0	1
S277-p	MMNAIkEsyDyNPNk			0	1
Y278-p	MNAIkEsyDyNPNkT			0	1
Y280-p	AIkEsyDyNPNkTNR			0	1
K284-ub	syDyNPNkTNRPFIS			0	3
S323	GDLILSKSCENAIVC			0	1
K344-ub	EDDIDKIkPSESNVT			0	1
K398-ub	LEVEDPHkAKCTTLT			0	1
K408-ub	CTTLTHHkCGAAIRQ			0	1

## Sheet: SUZ12
	SUZ12 (human)			LTP	HTP	48
K5-m1	___MAPQkHGGGGGG			0	1
S14-p	GGGGGGGsGPSAGsG			0	1
S20-p	GsGPSAGsGGGGFGG			0	3
S37-p	AVAAATAsGGKSGGG			0	3
K72-sm	GAAVLPVkkPkMEHV			1	0
K73-sm	AAVLPVkkPkMEHVQ			1	0
K75-sm	VLPVkkPkMEHVQAD			1	0
K92-ub	LFLQAFEkPTQIYRF			0	1
T131-p	RTNIKRKtFKVDDML			0	1
S139-p	FKVDDMLskVEkMkG			0	1
K140-ac	KVDDMLskVEkMkGE			0	1
K140-sm	KVDDMLskVEkMkGE			0	1
K143-ac	DMLskVEkMkGEQES			0	1
K145-ac	LskVEkMkGEQESHS			0	1
K197-ub	KVCHKKRkDVSCPIR			0	1
S200	HKKRkDVSCPIRQVP			0	1
K223-ub	NPDLNQTkPGNFPSL			0	1
K223-sm	NPDLNQTkPGNFPSL			0	1
K246-ac	PSNSHMVkSySLLFR			0	1
Y248-p	NSHMVkSySLLFRVt			0	1
T255-p	ySLLFRVtRPGRREF			0	1
T336-p	KKRATWEtILDGkRL			0	1
K341-ac	WEtILDGkRLPPFET			0	6
K341-ub	WEtILDGkRLPPFET			0	6
K368-ub	WTGETNDkSTAPIAk			0	2
K375-ub	kSTAPIAkPLAtRNs			0	4
T379-p	PIAkPLAtRNsESLH			0	1
S382-p	kPLAtRNsESLHQEN			0	3
K390-ub	ESLHQENkPGsVkPT			0	1
S393-p	HQENkPGsVkPTQTI			0	1
K395-ub	ENkPGsVkPTQTIAV			0	1
K403-m1	PTQTIAVkESLTTDL			0	2
T412-p	SLTTDLQtRkEKDTP			0	1
K414-m1	TTDLQtRkEKDTPNE			0	1
K537-ub	VCRPKRTkAsMsEFL			0	2
S539-p	RPKRTkAsMsEFLEs	Upstream	Downstream	1	4
S541-p	KRTkAsMsEFLEsED	Upstream	Downstream	1	7
S546-p	sMsEFLEsEDGEVEQ	Upstream	Downstream	1	50
S558	VEQQRTYSSGHNRLY			0	1
T570-p	RLYFHSDtCLPLRPQ			0	2
S583-p	PQEMEVDsEDEKDPE			0	22
K595-ub	DPEWLREkTITQIEE			0	1
T596	PEWLREkTITQIEEF			0	1
S604-p	ITQIEEFsDVNEGEK			0	2
K687-ub	KLREMQQkLEKGEsA			0	1
S693-p	QkLEKGEsAsPANEE			0	1
S695-p	LEKGEsAsPANEEIT			0	5
S726-p	EKALETDsVSGVSKQ			0	6

## Sheet: RBBP4
	RBBP4 (human)			LTP	HTP	30
K4-ac	____MADkEAAFDDA	Upstream		0	10
K4-ub	____MADkEAAFDDA			0	6
R15-m1	FDDAVEErVINEEYk			0	1
K22-ac	rVINEEYkIWKkNTP			0	3
K26-ub	EEYkIWKkNTPFLYD			0	5
R55-m1	QWLPDVTrPEGKDFS			0	1
K102-ub	ASHYDSEkGEFGGFG			0	1
S110-p	GEFGGFGsVsGKIEI			0	7
S112-p	FGGFGsVsGKIEIEI			0	2
K143-ub	NPCIIATktPssDVL			0	4
T144-p	PCIIATktPssDVLV			0	6
S146-p	IIATktPssDVLVFD			0	7
S147-p	IATktPssDVLVFDY			0	3
T155-p	DVLVFDYtkHPskPD			0	1
K156-ub	VLVFDYtkHPskPDP			0	3
S159-p	FDYtkHPskPDPSGE			0	1
K160-ac	DYtkHPskPDPSGEC			0	1
K160-ub	DYtkHPskPDPSGEC			0	5
K160-sm	DYtkHPskPDPSGEC			0	1
K178-ub	LRLRGHQkEGYGLSW			0	1
K215-ac	SAVPKEGkVVDAkTI			0	1
K220-ub	EGkVVDAkTIFTGHT			0	1
K264-ub	TRSNNTSkPSHSVDA			0	1
K309-ub	DLRNLKLkLHSFESH			0	1
K317-ub	LHSFESHkDEIFQVQ			0	1
S326-p	EIFQVQWsPHNETIL			0	1
S348-p	RLNVWDLskIGEEQs			0	4
K349-ub	LNVWDLskIGEEQsP			0	5
S355-p	skIGEEQsPEDAEDG			0	10
T374-p	LFIHGGHtAKISDFS			0	1

## Sheet: RBBP7
	RBBP7 (human)			LTP	HTP	48
S3-p	_____MAskEMFEDt	Upstream		0	8
K4-ac	____MAskEMFEDtV	Upstream		0	5
K4-ub	____MAskEMFEDtV			0	5
K4-sm	____MAskEMFEDtV			0	2
T10-p	skEMFEDtVEErVIN			0	4
R14-m1	FEDtVEErVINEEYk			0	1
K21-ac	rVINEEYkIWKkNTP			0	4
K25-ub	EEYkIWKkNTPFLYD			0	5
T45	ALQWPSLTVQWLPEV			0	1
T53	VQWLPEVTKPEGKDy			0	1
Y60-p	TKPEGKDyALHWLVL			0	1
S95-p	DDAQFDAsHCdsDkG	Upstream		0	11
D98-ca	QFDAsHCdsDkGEFG			0	1
S99-p	FDAsHCdsDkGEFGG			0	3
K101-ac	AsHCdsDkGEFGGFG			0	1
K101-ub	AsHCdsDkGEFGGFG			0	25
S109-p	GEFGGFGsVTGkIEC			0	2
K113-ub	GFGsVTGkIECEIkI			0	1
K113-sm	GFGsVTGkIECEIkI			0	1
K119-ac	GkIECEIkINHEGEV			0	10
K119-ub	GkIECEIkINHEGEV			0	3
K119-sm	GkIECEIkINHEGEV			0	1
R130-m1	EGEVNRArYMPQNPH			0	1
K142-ub	NPHIIATktPssDVL			0	4
T143-p	PHIIATktPssDVLV			0	6
S145-p	IIATktPssDVLVFD			0	7
S146-p	IATktPssDVLVFDY			0	3
T154-p	DVLVFDYtkHPAkPD			0	1
K155-ub	VLVFDYtkHPAkPDP			0	4
K155-sm	VLVFDYtkHPAkPDP			0	1
K159-ac	DYtkHPAkPDPSGEC			0	1
K159-ub	DYtkHPAkPDPSGEC			0	4
K159-sm	DYtkHPAkPDPSGEC			0	2
K159-m1	DYtkHPAkPDPSGEC			0	1
R171	GECNPDLRLRGHQkE			0	1
K177-ub	LRLRGHQkEGYGLSW			0	1
T200	LSASDDHTVCLWDIN			0	1
K214-ub	NAGPKEGkIVDAkAI			0	1
K219-ub	EGkIVDAkAIFTGHS			0	1
K263-ub	TRSNTTSkPSHLVDA			0	3
K308-ub	DLRNLKLkLHTFEsH			0	1
S314-p	LkLHTFEsHkDEIFQ	Upstream		1	0
K316-ub	LHTFEsHkDEIFQVH			0	2
S347-p	RLNVWDLskIGEEQs			0	4
K348-ub	LNVWDLskIGEEQsA			0	7
S354-p	skIGEEQsAEDAEDG	Upstream		0	20
S413-p	NIYNDEEsDVtTSEL			0	1
T416-p	NDEEsDVtTSELEGQ			0	1

## Sheet: JARID2
	JARID2 (human)			LTP	HTP	70
S36-p	VRKVLYLsLKEFKNS			0	3
S75-p	SKGLGPAsEQsENEK			0	1
S78-p	LGPAsEQsENEKDDA			0	3
S86-p	ENEKDDAsQVsSTSN			0	1
S89-p	KDDAsQVsSTSNDVS			0	1
K116-m2	PRLQAQRkFAQsQPN			0	2
S120-p	AQRkFAQsQPNsPST			0	1
S124-p	FAQsQPNsPSTtPVK			0	2
T128-p	QPNsPSTtPVKIVEP			0	3
S203-p	KTATNNAsSSCQStP			0	3
T209-p	AsSSCQStPRkGKTH			0	3
K212-ac	SCQStPRkGKTHKHV			0	1
S231-p	VFNGSSRsTREKEPV			0	1
K244-ac	PVQKHKSkEAtPAkE			0	1
T247-p	KHKSkEAtPAkEKHS			0	2
K250-ac	SkEAtPAkEKHSDHR			0	1
K305	DLRKQVSKVNGVTRM			0	1
S314-p	NGVTRMSsLGAGVTS			0	3
K323-ac	GAGVTSAkKMREVRP			0	1
S331-p	KMREVRPsPSKtVKy			0	6
T335-p	VRPsPSKtVKytATV	Upstream		0	1
Y338-p	sPSKtVKytATVTKG	Upstream		0	3
T339-p	PSKtVKytATVTKGA	Upstream		0	1
Y349-p	VTKGAVTyTKAKREL			0	1
K378-ac	VNHTISGkTESSNAK			0	1
S410	AVNGLKVSGRLNPKS			0	1
G411	VNGLKVSGRLNPKSC			0	1
T419-p	RLNPKSCtKEVGGRQ			0	1
S455-p	HQAEKPQsPPKkMkG			0	8
K459-ac	KPQsPPKkMkGAAGP			0	1
K461-ac	QsPPKkMkGAAGPAE			0	1
K472-ac	GPAEGPGkkAPAERG			0	1
K473-ac	PAEGPGkkAPAERGL			0	2
S493-p	KKEVPERsLERNRPK			0	1
S526-p	SASCENRstSQPESV			0	3
T527-p	ASCENRstSQPESVH			0	1
S539-p	SVHKPQDsGKAEKGG			0	4
K548-ub	KAEKGGGkAGWAAMD			0	1
K565-ub	PVLRPSAkEFHDPLI			0	1
K583-ub	SVRAQVEkFGMCRVI			0	1
K616-ub	TQIQHIHkLGRRWGP			0	1
K675-ub	MQQVTDLkKWNkLAD			0	2
K679-ub	TDLkKWNkLADMLRI			0	1
K696-ub	TAQDRLAkLQEAYCQ			0	1
K721-ub	EEHRRLEkEVLMEkE			0	2
K727-ub	EkEVLMEkEILEKRK			0	2
K747-ub	HTENDHHkFHPLPRF			0	1
K757-ub	PLPRFEPkNGLIHGV			0	1
K775-ub	NGFRSKLkEVGQAQL			0	3
K783-ub	EVGQAQLkTGRRRLF			0	2
K812-ub	GVLNDFHkCIyKGRs			0	1
Y815-p	NDFHkCIyKGRsVsL			0	2
S819-p	kCIyKGRsVsLTTFY			0	1
S821-p	IyKGRsVsLTTFYRT			0	1
S834-p	RTARNIMsMCFSkEP			0	1
K839-ub	IMsMCFSkEPAPAEI			0	1
K857-ub	YWRLVEEkDCHVAVH			0	2
K881-ub	GSGFPVGkSEPFSRH			0	2
K1054-ub	MKRRHIAkPFSMEKL			0	2
K1072-ub	IAQAEAKkENGPTLS			0	1
T1091-p	LLDELRDtELRQRRQ			0	1
S1106-p	LFEAGLHssARYGSH			0	1
S1107-p	FEAGLHssARYGSHD			0	1
S1174-p	RHVEKQKsCRGLkLM			0	1
K1179-ub	QKsCRGLkLMYRYDE			0	1
K1199-ub	LVNQICGkVSGkNGS			0	1
K1203-ub	ICGkVSGkNGSIENC			0	1
K1213-ub	SIENCLSkPtPKRGP			0	1
T1215-p	ENCLSkPtPKRGPRK			0	1
T1225-p	RGPRKRAtVDVPPSR			0	1

## Sheet: AEBP2
	AEBP2 (human)			LTP	HTP	28
S15-p	MADLEELsRLsPLPP			0	2
S18-p	LEELsRLsPLPPGsP	Upstream		0	17
P21	LsRLsPLPPGsPGsA			0	18
S24-p	LsPLPPGsPGsAARG	Upstream		0	41
S27-p	LPPGsPGsAARGRAE			0	3
S139-p	SSSDETRsLsPGAAS			0	5
S141-p	SDETRsLsPGAASSS			0	17
S147	LsPGAASSSsGDGDG			0	1
S149-p	PGAASSSsGDGDGKE			0	2
S167-p	EPKGPRGsQGGGGGG			0	8
S175-p	QGGGGGGsSSSSVVS			0	1
S206-p	TSGGRRGsLEMssDG	Upstream		0	55
S210-p	RRGsLEMssDGEPLS			0	17
S211-p	RGsLEMssDGEPLSR			0	21
S221-p	EPLSRMDsEDsISST			0	3
S224-p	SRMDsEDsISSTIMD			0	2
S238-p	DVDSTISsGRstPAM			0	2
S241-p	STISsGRstPAMMNG			0	3
T242-p	TISsGRstPAMMNGQ			0	8
K303-ub	VCLWKGCkVYNTPST			0	2
S341-p	GCNASFAsQGGLARH			0	4
K360-ub	FSQQNSSkVSSQPKA			0	2
S371-p	QPKAKEEsPSKAGMN			0	2
S390-p	LKNKRRRsLPRPHDF	Upstream		0	27
K473-ub	ERHQLKTkVVHLSkL			0	1
K479-ac	TkVVHLSkLPkDTAL			0	1
K479-ub	TkVVHLSkLPkDTAL			0	2
K482-ub	VHLSkLPkDTALLLD			0	1

## Sheet: MTF2
	MTF2 (human)			LTP	HTP	26
S10-p	DSTGAGNsLVHKRSP			0	1
T24-p	PLRRNQKtPTsLtkL			0	7
P25	LRRNQKtPTsLtkLS			0	1
S27-p	RNQKtPTsLtkLSLQ			0	3
T29-p	QKtPTsLtkLSLQDG			0	2
K30-m1	KtPTsLtkLSLQDGH			0	1
K45-m1	KAKKPACkFEEGQDV			0	1
K161-ub	CVFATTTkRGGALKK			0	1
K179-ub	AKALQVMkQTLPYSV			0	1
Y245-p	MLFGDRFyTFICSVC			0	1
K313-ub	GELADTPkSERYEHV			0	6
Y327-p	VLEALNDyKTMFMSG			0	1
K378-m1	EFKIKGRkASKPISD			0	1
S401-p	EKKGKKKsVGRPPGP			0	2
K412-m1	PPGPYTRkMIQkTAE			0	6
K416-m1	YTRkMIQkTAEPLLD			0	6
K424-ub	TAEPLLDkESISENP			0	1
S438-p	PTLDLPCsIGRTEGT			0	1
S452-p	TAHSSNTsDVDFTGA			0	3
K463-ub	FTGASSAkETTSSSI			0	1
Y474-p	SSSISRHyGLSDsrK			0	2
S479-p	RHyGLSDsrKRTRTG			0	1
R480-m1	HyGLSDsrKRTRTGR			0	1
S488-p	KRTRTGRsWPAAIPH	Upstream		0	5
S513	RALQTQNSEIVKDDE			0	1
K522-ub	IVKDDEGkEDYQFDE			0	1

## Sheet: PHF1
	PHF1 (human)			LTP	HTP	20
S8-p	MAQPPRLsRSGASSL			0	1
S20-p	SSLWDPAsPAPTSGP			0	9
T50	DGLLYLGTIKKVDSA			0	1
T145-p	QCVFAIAtKRGGALK			0	3
Y156-p	GALKKGPyARAMLGM			0	3
Y169-p	GMKLSLPyGLkGLDW			0	2
K172-ub	LSLPyGLkGLDWDAG			0	1
S182-p	DWDAGHLsNRQQSYC			0	1
Y260-p	DVAHLVLyHLSVCCK			0	1
K313-ub	LSALNSHkDRFISGR			0	1
T343-p	PPPVEPPtGDGALTS			0	1
S353-p	GALTSFPsGQGPGGG			0	1
S417	RALQASVSPPsPSPN			0	1
S420-p	QASVSPPsPSPNQSY	Upstream		0	3
S422	SVSPPsPSPNQSYQG			1	1
S430	PNQSYQGSSGYNFRP			1	0
S511	SPGLPRRSAPPsPLC			0	2
S515-p	PRRSAPPsPLCRSLs			0	9
S522-p	sPLCRSLsPGTGGGV			0	6
R530-m1	PGTGGGVrGGVGYLS			0	1

[truncated: 4 more sheets: PHF19, EPOP,  PALI1, EZHIP]
